# Supplementary material for: A year-long camera-trap dataset for assessing spatial occurrence and diel activity of sympatric ungulates in South Korea
Source: Biodivers Data J. 2026 Jul 10;14:e191556. doi: 10.3897/BDJ.14.e191556 (PMC13379711; doi:10.3897/BDJ.14.e191556)
Supplement: Supplementary material 1 — Pairwise density plots for all species pairs [file bdj-14-e191556-s001.zip]

Archive with 8 entries (8 files):
- SupFig_Overlap_PairwiseDensityPlots.pdf
- Table_Overlap_Pairwise_Delta_rounded.tsv
- SupFig_pairs_png/SupFig_pair_Long-tailed_goral_vs_Siberian_roe_deer.png
- SupFig_pairs_png/SupFig_pair_Long-tailed_goral_vs_Water_deer.png
- SupFig_pairs_png/SupFig_pair_Long-tailed_goral_vs_Wild_boar.png
- SupFig_pairs_png/SupFig_pair_Siberian_roe_deer_vs_Water_deer.png
- SupFig_pairs_png/SupFig_pair_Siberian_roe_deer_vs_Wild_boar.png
- SupFig_pairs_png/SupFig_pair_Water_deer_vs_Wild_boar.png
