# Supplementary material for: A year-long camera-trap dataset for assessing spatial occurrence and diel activity of sympatric ungulates in South Korea
Source: Biodivers Data J. 2026 Jul 10;14:e191556. doi: 10.3897/BDJ.14.e191556 (PMC13379711; doi:10.3897/BDJ.14.e191556)
Supplement: Supplementary material 1 — Pairwise density plots for all species pairs [file bdj-14-e191556-s001.zip › Table_Overlap_Pairwise_Delta_rounded.tsv]

species_1	species_2	n_1	n_2	estimator	delta	ci_low	ci_high	n_boot	time_basis
Long-tailed goral	Siberian roe deer	2317	808	Dhat4	0.84	0.803	0.872	1000	clock_time
Long-tailed goral	Water deer	2317	814	Dhat4	0.811	0.774	0.842	1000	clock_time
Long-tailed goral	Wild boar	2317	684	Dhat4	0.81	0.77	0.841	1000	clock_time
Siberian roe deer	Water deer	808	814	Dhat4	0.799	0.746	0.829	1000	clock_time
Siberian roe deer	Wild boar	808	684	Dhat4	0.757	0.706	0.789	1000	clock_time
Water deer	Wild boar	814	684	Dhat4	0.653	0.609	0.692	1000	clock_time
