# Supplementary material for: A year-long camera-trap dataset for assessing spatial occurrence and diel activity of sympatric ungulates in South Korea
Source: Biodivers Data J. 2026 Jul 10;14:e191556. doi: 10.3897/BDJ.14.e191556 (PMC13379711; doi:10.3897/BDJ.14.e191556)
Supplement: Supplementary material 2 — Photoperiod-adjusted (solar-time) activity curves and overlap estimates [file bdj-14-e191556-s002.zip]

Archive with 3 entries (3 files):
- EA02_Solar_Fig_ActivityDensity_bySpecies_SolarTime.pdf
- EA02_Solar_Fig_ActivityDensity_bySpecies_SolarTime.png
- EA02_Solar_Table_Delta_SolarTime.csv
