# Supplementary material for: A year-long camera-trap dataset for assessing spatial occurrence and diel activity of sympatric ungulates in South Korea
Source: Biodivers Data J. 2026 Jul 10;14:e191556. doi: 10.3897/BDJ.14.e191556 (PMC13379711; doi:10.3897/BDJ.14.e191556)
Supplement: Supplementary material 2 — Photoperiod-adjusted (solar-time) activity curves and overlap estimates [file bdj-14-e191556-s002.zip › EA02_Solar_Table_Delta_SolarTime.csv]

species_1	species_2	n_1	n_2	estimator	delta	ci_low	ci_high	n_boot	time_basis
Long-tailed goral	Siberian roe deer	2317	808	Dhat4	0.8194876177763057	0.7792317104540123	0.8501047473958863	1000	solar_time
Long-tailed goral	Water deer	2317	814	Dhat4	0.7653796423897938	0.726958147463814	0.7981651994152528	1000	solar_time
Long-tailed goral	Wild boar	2317	684	Dhat4	0.8122383292714762	0.7729036288452161	0.8437104573169877	1000	solar_time
Siberian roe deer	Water deer	808	814	Dhat4	0.7488301839318245	0.6982125696809126	0.7799600134897828	1000	solar_time
Siberian roe deer	Wild boar	808	684	Dhat4	0.7524801451275654	0.7044884516115298	0.7814815791706221	1000	solar_time
Water deer	Wild boar	814	684	Dhat4	0.6334558176270506	0.5903955927578421	0.6748004114360838	1000	solar_time
