# Supplementary material for: A year-long camera-trap dataset for assessing spatial occurrence and diel activity of sympatric ungulates in South Korea
Source: Biodivers Data J. 2026 Jul 10;14:e191556. doi: 10.3897/BDJ.14.e191556 (PMC13379711; doi:10.3897/BDJ.14.e191556)
Supplement: Supplementary material 3 — Diel-period rate-normalised summaries (detections per 100 hours) [file bdj-14-e191556-s003.zip]

Archive with 2 entries (2 files):
- EA02_DielRate_Fig_RatePer100h.png
- EA02_DielRate_Table_BySpecies.tsv
