# Supplementary material for: A year-long camera-trap dataset for assessing spatial occurrence and diel activity of sympatric ungulates in South Korea
Source: Biodivers Data J. 2026 Jul 10;14:e191556. doi: 10.3897/BDJ.14.e191556 (PMC13379711; doi:10.3897/BDJ.14.e191556)
Supplement: Supplementary material 3 — Diel-period rate-normalised summaries (detections per 100 hours) [file bdj-14-e191556-s003.zip › EA02_DielRate_Table_BySpecies.tsv]

Species	diel_period	n	n_total	prop_pct	hours_total	detections_per_hour	detections_per_100h
Long-tailed goral	daytime	1325	2317	57.2	4757.1675	0.2785270857080395	27.85270857080395
Long-tailed goral	crepuscular	139	2317	6	360.01444444444445	0.3860956196202004	38.60956196202004
Long-tailed goral	nighttime	853	2317	36.8	4170.8180555555555	0.20451623365919755	20.451623365919755
Siberian roe deer	daytime	463	808	57.3	4757.1675	0.09732682315684701	9.732682315684702
Siberian roe deer	crepuscular	73	808	9	360.01444444444445	0.20276964195881028	20.27696419588103
Siberian roe deer	nighttime	272	808	33.7	4170.8180555555555	0.06521502409765736	6.521502409765737
Water deer	daytime	264	814	32.4	4757.1675	0.05549520802031882	5.549520802031882
Water deer	crepuscular	51	814	6.3	360.01444444444445	0.1416609827383469	14.16609827383469
Water deer	nighttime	499	814	61.3	4170.8180555555555	0.11964079788504053	11.964079788504053
Wild boar	daytime	475	684	69.4	4757.1675	0.09984933261231606	9.984933261231605
Wild boar	crepuscular	37	684	5.4	360.01444444444445	0.10277365414350659	10.277365414350658
Wild boar	nighttime	172	684	25.1	4170.8180555555555	0.04123891229704804	4.123891229704804
